# Supplementary material for: Feeling the heat: Investigating interoception and motivation as risk factors for exertional heatstroke
Source: Physiol Rep. 2025 Oct 16;13(20):e70529. doi: 10.14814/phy2.70529 (PMC12531346; doi:10.14814/phy2.70529)
Supplement: Supplementary file 1 — Appendix S1. [file PHY2-13-e70529-s001.zip]

Archive with 2 entries (2 files):
- Revised_Supplement.docx
- Revised_Supplement.pdf
